# Supplementary material for: Supreme-black levels enabled by touchproof microcavity surface texture on anti-backscatter matrix
Source: Sci Adv. 2023 Jan 13;9(2):eade4853. doi: 10.1126/sciadv.ade4853 (PMC9839331; doi:10.1126/sciadv.ade4853)
Supplement: Supplementary file 2 — Movies S1 to S3 [file sciadv.ade4853_movies_s1_to_s3.zip]

Archive with 3 entries (3 files):
- sciadv.ade4853_movie_s1.mp4
- sciadv.ade4853_movie_s2.mp4
- sciadv.ade4853_movie_s3.mp4
